# Supplementary material for: Three new species of Lathrobium Gravenhorst (Coleoptera, Staphylinidae, Paederinae) from Sichuan, Southwest China
Source: Zookeys. 2012 Jul 4;(205):33–44. doi: 10.3897/zookeys.205.3148 (PMC3391729; doi:10.3897/zookeys.205.3148)
Supplement: XML Treatment for Lathrobium (Lathrobium) acutissimum [file zookeys.205.3148-treatment1.xml]

<!DOCTYPE tp:taxon-treatment
  PUBLIC "-//TaxonX//DTD Taxonomic Treatment Publishing DTD v0 20100105//EN" "tax-treatment-NSO.dtd">
<tp:taxon-treatment xmlns:tp="http://www.plazi.org/taxpub"><tp:treatment-meta><mixed-citation publication-type="journal"><person-group><name><surname>Peng</surname><given-names>Zhong</given-names></name><name><surname>Li</surname><given-names>Li-Zhen</given-names></name><name><surname>Zhao</surname><given-names>Mei-Jun</given-names></name></person-group><article-title>Three new species of 
                    <italic>Lathrobium</italic> Gravenhorst (Coleoptera, Staphylinidae, Paederinae) from Sichuan, Southwest China
                </article-title><source>Zookeys</source><day>4</day><month>7</month><year>2012</year><volume>2012</volume><issue>205</issue><fpage>33</fpage><lpage>44</lpage><pub-id pub-id-type="doi">10.3897/zookeys.205.3148</pub-id></mixed-citation></tp:treatment-meta><tp:nomenclature><tp:taxon-name>
                        <tp:taxon-name-part taxon-name-part-type="genus">Lathrobium</tp:taxon-name-part>
                        (<tp:taxon-name-part taxon-name-part-type="subgenus">Lathrobium</tp:taxon-name-part>)
                        <tp:taxon-name-part taxon-name-part-type="species">acutissimum</tp:taxon-name-part>
                    <object-id xmlns:xlink="http://www.w3.org/1999/xlink" xlink:type="simple">urn:lsid:zoobank.org:act:F4955AB5-B251-496B-9802-D3D26E6D39AE</object-id>
								<object-id xmlns:xlink="http://www.w3.org/1999/xlink" xlink:type="simple">http://species-id.net/wiki/Lathrobium_acutissimum</object-id>
								</tp:taxon-name><tp:taxon-authority>Peng, Li &amp; Zhao</tp:taxon-authority><tp:taxon-status xmlns:xlink="http://www.w3.org/1999/xlink" xlink:type="simple">sp. n.</tp:taxon-status><xref ref-type="fig" rid="F1">Figs 1A</xref><xref ref-type="fig" rid="F2">, 2</xref></tp:nomenclature><tp:treatment-sec sec-type="Type locality"><title>Type locality.</title><p>Labahe Natural Reserve, Sichuan Province, Southwest China</p></tp:treatment-sec><tp:treatment-sec sec-type="Type material (5 ♂♂, 4 ♀♀)"><title>Type material (5 ♂♂, 4 ♀♀)</title><p>Holotype: ♂, labeled ‘<bold>CHINA:</bold> Sichuan Prov. / Tianquan County / Labahe N. R. / <named-content xmlns:xlink="http://www.w3.org/1999/xlink" content-type="dwc:verbatimCoordinates" xlink:type="simple">30°09'N, 102°26'E</named-content> / 30.vii.2006, alt. 2,000 m /<!--PageBreak--> Hu &amp; Tang leg.’. Paratypes: 4 ♂♂, 2 ♀♀, same label data as holotype; 2 ♀♀, same label data, except ‘29.v.2006’.</p></tp:treatment-sec><tp:treatment-sec sec-type="Description"><title>Description.</title><p>Measurements and ratios:BL 8.12–10.00, FL 3.78–4.11, HL 1.18–1.26, HW 1.26–1.31, PL 1.52–1.63, PW 1.30–1.41, EL 0.98–1.05, HL/HW 0.93–0.96, HW/PW 0.94–0.97, HL/PL 0.76–0.79, PL/PW 1.16–1.17, EL/PL 0.64–0.67.</p><p>Habitus as in <xref ref-type="fig" rid="F1">Fig. 1A</xref>. Body brown with paler apex, legs brown to light brown, antennae brown to reddish brown.</p><p>Head subquadrate (HL/HW 0.93–0.96); punctation coarse and dense; interstices with shallow and netlike microsculpture; eyes small, approximately 1/5–1/4 of length of postocular region in dorsal view.</p><p>Pronotum nearly parallel-sided; punctation sparser than that of head; impunctate midline narrow; interstices shining without microsculpture.</p><p>Elytra with punctation denser than that of pronotum and well defined; hind wings reduced.</p><p>Abdomen with dense punctation; interstices with very shallow, transversely striate microsculpture.</p><p>Male. Sternite VII (<xref ref-type="fig" rid="F2">Fig. 2A</xref>) with short, darkish setae in U-shaped posterio-median impression; sternite VIII (<xref ref-type="fig" rid="F2">Fig. 2B</xref>) with triangular, symmetrical emargination and short, darkish setae in shallow impression; sternite IX (<xref ref-type="fig" rid="F2">Fig. 2C</xref>) long and nearly symmetrical; aedeagus (<xref ref-type="fig" rid="F2">Fig. 2D, 2E</xref>) with very slender, ventral process.</p><p><!--PageBreak-->Female. Posterior margin of tergite VIII (<xref ref-type="fig" rid="F2">Fig. 2F</xref>) somewhat convex; sternite VIII (<xref ref-type="fig" rid="F2">Fig. 2G</xref>) slightly longer than that of male, posterior margin broadly convex; tergite X (<xref ref-type="fig" rid="F2">Fig. 2H</xref>) not acute basally and not reaching anterior margin of tergite IX (<xref ref-type="fig" rid="F2">Fig. 2H</xref>).</p><fig id="F1" position="float" orientation="portrait"><label>Figure 1.</label><caption><p>Male habitus of <italic><tp:taxon-name>Lathrobium</tp:taxon-name></italic> spp., <bold>A</bold> <italic><tp:taxon-name>Lathrobium acutissimum</tp:taxon-name></italic> <bold>B</bold> <italic><tp:taxon-name>Lathrobium hailuogouense</tp:taxon-name></italic> <bold>C</bold> <italic><tp:taxon-name>Lathrobium labahense</tp:taxon-name></italic>. Scales: 1.0 mm.</p></caption><graphic xmlns:xlink="http://www.w3.org/1999/xlink" xlink:href="ZooKeys-205-033-g001.jpg" position="float" orientation="portrait" xlink:type="simple"/></fig><fig id="F2" position="float" orientation="portrait"><label>Figure 2.</label><caption><p><italic><tp:taxon-name>Lathrobium acutissimum</tp:taxon-name></italic>. <bold>A</bold> male sternite VII <bold>B</bold> male sternite VIII <bold>C</bold> male sternite IX <bold>D</bold> aedeagus in lateral view <bold>E</bold> aedeagus in ventral view <bold>F</bold> female tergite VIII<bold>G</bold> female sternite VIII <bold>H</bold> female tergites IX–X. Scales: 0.5 mm.</p></caption><graphic xmlns:xlink="http://www.w3.org/1999/xlink" xlink:href="ZooKeys-205-033-g002.jpg" position="float" orientation="portrait" xlink:type="simple"/></fig></tp:treatment-sec><tp:treatment-sec sec-type="Distribution"><title>Distribution.</title><p>Southwest China: Sichuan.</p></tp:treatment-sec><tp:treatment-sec sec-type="Etymology"><title>Etymology.</title><p>The specific epithet (Latin, adjective: sharp) alludes to the apical margin of the male sternite IX.</p></tp:treatment-sec><tp:treatment-sec sec-type="Remarks"><title>Remarks.</title><p>It resembles <italic><tp:taxon-name>Lathrobium lijiangense</tp:taxon-name></italic> Watanabe &amp; Xiao, 1997 from Yunnan in having a similar shape of the male sternite VII. The new species can be readily distinguished from these species by the male sternite VIII with a triangular emargination at the apical margin and by the aedeagus with a much longer ventral process. In <italic><tp:taxon-name>Lathrobium lijiangense</tp:taxon-name></italic>, the male sternite VIII has a semi-elliptical emargination at the apical margin and the ventral process of the aedeagus is short.<!--PageBreak--></p></tp:treatment-sec></tp:taxon-treatment>
