# Supplementary material for: Three new species of Lathrobium Gravenhorst (Coleoptera, Staphylinidae, Paederinae) from Sichuan, Southwest China
Source: Zookeys. 2012 Jul 4;(205):33–44. doi: 10.3897/zookeys.205.3148 (PMC3391729; doi:10.3897/zookeys.205.3148)
Supplement: XML Treatment for Lathrobium (Lathrobium) hailuogouense [file zookeys.205.3148-treatment2.xml]

<!DOCTYPE tp:taxon-treatment
  PUBLIC "-//TaxonX//DTD Taxonomic Treatment Publishing DTD v0 20100105//EN" "tax-treatment-NSO.dtd">
<tp:taxon-treatment xmlns:tp="http://www.plazi.org/taxpub"><tp:treatment-meta><mixed-citation publication-type="journal"><person-group><name><surname>Peng</surname><given-names>Zhong</given-names></name><name><surname>Li</surname><given-names>Li-Zhen</given-names></name><name><surname>Zhao</surname><given-names>Mei-Jun</given-names></name></person-group><article-title>Three new species of 
                    <italic>Lathrobium</italic> Gravenhorst (Coleoptera, Staphylinidae, Paederinae) from Sichuan, Southwest China
                </article-title><source>Zookeys</source><day>4</day><month>7</month><year>2012</year><volume>2012</volume><issue>205</issue><fpage>33</fpage><lpage>44</lpage><pub-id pub-id-type="doi">10.3897/zookeys.205.3148</pub-id></mixed-citation></tp:treatment-meta><tp:nomenclature><tp:taxon-name>
                        <tp:taxon-name-part taxon-name-part-type="genus">Lathrobium</tp:taxon-name-part>
                        (<tp:taxon-name-part taxon-name-part-type="subgenus">Lathrobium</tp:taxon-name-part>)
                        <tp:taxon-name-part taxon-name-part-type="species">hailuogouense</tp:taxon-name-part>
                    <object-id xmlns:xlink="http://www.w3.org/1999/xlink" xlink:type="simple">urn:lsid:zoobank.org:act:9D0986A3-9EFF-43D6-9414-3CD35F1F17FC</object-id>
								<object-id xmlns:xlink="http://www.w3.org/1999/xlink" xlink:type="simple">http://species-id.net/wiki/Lathrobium_hailuogouense</object-id>
								</tp:taxon-name><tp:taxon-authority>Peng, Li &amp; Zhao</tp:taxon-authority><tp:taxon-status xmlns:xlink="http://www.w3.org/1999/xlink" xlink:type="simple">sp. n.</tp:taxon-status><xref ref-type="fig" rid="F1">Figs 1B</xref><xref ref-type="fig" rid="F3">, 3</xref></tp:nomenclature><tp:treatment-sec sec-type="Type locality"><title>Type locality.</title><p>Hailuogou, Sichuan Province, Southwest China</p></tp:treatment-sec><tp:treatment-sec sec-type="Type material (10 ♂♂, 13 ♀♀)"><title>Type material (10 ♂♂, 13 ♀♀)</title><p>Holotype: ♂, labeled ‘<bold>CHINA:</bold> Sichuan Prov. / Luding County / Hailuogou / <named-content xmlns:xlink="http://www.w3.org/1999/xlink" content-type="dwc:verbatimCoordinates" xlink:type="simple">29°41'N, 102°06'E</named-content> / 23.vii.2006, alt. 2,200–2,300 m / Hu &amp; Tang leg.’. Paratypes: 4 ♂♂, 4 ♀♀, same label data as holotype; 3 ♂♂, 4 ♀♀, same data, except ‘<named-content xmlns:xlink="http://www.w3.org/1999/xlink" content-type="dwc:verbatimCoordinates" xlink:type="simple">29°41'N, 102°07'E</named-content> / 24.vii.2006, alt. 2,800–3,000 m’; 2 ♂♂, 4 ♀♀, same data, except ‘27.vii.2006’; 1 ♀, same data, except ‘28.vii.2006’.</p></tp:treatment-sec><tp:treatment-sec sec-type="Description"><title>Description.</title><p>Measurements and ratios:BL 7.23–8.34, FL 3.34–3.72,HL 1.04–1.11, HW 1.05–1.15, PL 1.39–1.48, PW 1.07–1.20, EL 0.93–1.02, HL/HW 0.94–0.99, HW/PW 0.96–0.99, HL/PL 0.75–0.79, PL/PW 1.23–1.30, EL/PL 0.67–0.69.</p><p>Habitus as in <xref ref-type="fig" rid="F1">Fig. 1B</xref>. General appearance similar to <italic><tp:taxon-name>Lathrobium acutissimum</tp:taxon-name></italic>, except for somewhat smaller body size and sparser punctation on head and pronotum.</p><p>Male. Posterior margin of sternite VII (<xref ref-type="fig" rid="F3">Fig. 3A</xref>) weakly concave; sternite VIII (<xref ref-type="fig" rid="F3">Fig. 3B</xref>) with symmetrical, subtriangular emargination and darkish setae in large, shallow impression; sternite IX (<xref ref-type="fig" rid="F3">Fig. 3C</xref>) asymmetrical; aedeagus (<xref ref-type="fig" rid="F3">Fig. 3D, 3E</xref>) with slender, ventral process and short, dorsal sclerites.</p><p>Female. Posterior margin of tergite VIII (<xref ref-type="fig" rid="F3">Fig. 3F</xref>) nearly truncate; sternite VIII (<xref ref-type="fig" rid="F3">Fig. 3G</xref>) much longer than that of male, posterior margin strongly convex; tergite X (<xref ref-type="fig" rid="F3">Fig. 3H</xref>) slender and not reaching anterior margin of tergite IX (<xref ref-type="fig" rid="F3">Fig. 3H</xref>).</p><fig id="F3" position="float" orientation="portrait"><label>Figure 3.</label><caption><p><italic><tp:taxon-name>Lathrobium hailuogouense</tp:taxon-name></italic>. <bold>A</bold> male sternite VII <bold>B</bold> male sternite VIII <bold>C</bold> male sternite IX <bold>D</bold> aedeagus in lateral view <bold>E</bold> aedeagus in ventral view <bold>F</bold> female tergite VIII<bold>G</bold> female sternite VIII <bold>H</bold> female tergites IX–X. Scales: 0.5 mm.</p></caption><graphic xmlns:xlink="http://www.w3.org/1999/xlink" xlink:href="ZooKeys-205-033-g003.jpg" position="float" orientation="portrait" xlink:type="simple"/></fig></tp:treatment-sec><tp:treatment-sec sec-type="Distribution"><title>Distribution.</title><p>Southwest China: Sichuan.</p></tp:treatment-sec><tp:treatment-sec sec-type="Etymology"><title>Etymology.</title><p>The specific epithet of this new species is derived from the type locality “Hailuogou”.</p></tp:treatment-sec><tp:treatment-sec sec-type="Remarks"><title>Remarks.</title><p>The new species resembles <italic><tp:taxon-name>Lathrobium zhangi</tp:taxon-name></italic> Watanabe &amp; Xiao, 1997 from Yunnan in having the posterior margin of the male sternite VII weakly concave and a similar shape of the male sternite VIII. The new species can be readily distinguished from these species by the broad ventral process of the aedeagus in lateral view. In <italic><tp:taxon-name>Lathrobium zhangi</tp:taxon-name></italic>, the ventral process of the aedeagus is much narrower in lateral view.</p></tp:treatment-sec><tp:treatment-sec><!--Section generated to contain objects referenced in tp:taxon-treatment.--><fig id="F1" position="float" orientation="portrait"><label>Figure 1.</label><caption><p>Male habitus of <italic><tp:taxon-name>Lathrobium</tp:taxon-name></italic> spp., <bold>A</bold> <italic><tp:taxon-name>Lathrobium acutissimum</tp:taxon-name></italic> <bold>B</bold> <italic><tp:taxon-name>Lathrobium hailuogouense</tp:taxon-name></italic> <bold>C</bold> <italic><tp:taxon-name>Lathrobium labahense</tp:taxon-name></italic>. Scales: 1.0 mm.</p></caption><graphic xmlns:xlink="http://www.w3.org/1999/xlink" xlink:href="ZooKeys-205-033-g001.jpg" position="float" orientation="portrait" xlink:type="simple"/></fig></tp:treatment-sec></tp:taxon-treatment>
