# Supplementary material for: Three new species of Lathrobium Gravenhorst (Coleoptera, Staphylinidae, Paederinae) from Sichuan, Southwest China
Source: Zookeys. 2012 Jul 4;(205):33–44. doi: 10.3897/zookeys.205.3148 (PMC3391729; doi:10.3897/zookeys.205.3148)
Supplement: XML Treatment for Lathrobium (Lathrobium) labahense [file zookeys.205.3148-treatment3.xml]

<!DOCTYPE tp:taxon-treatment
  PUBLIC "-//TaxonX//DTD Taxonomic Treatment Publishing DTD v0 20100105//EN" "tax-treatment-NSO.dtd">
<tp:taxon-treatment xmlns:tp="http://www.plazi.org/taxpub"><tp:treatment-meta><mixed-citation publication-type="journal"><person-group><name><surname>Peng</surname><given-names>Zhong</given-names></name><name><surname>Li</surname><given-names>Li-Zhen</given-names></name><name><surname>Zhao</surname><given-names>Mei-Jun</given-names></name></person-group><article-title>Three new species of 
                    <italic>Lathrobium</italic> Gravenhorst (Coleoptera, Staphylinidae, Paederinae) from Sichuan, Southwest China
                </article-title><source>Zookeys</source><day>4</day><month>7</month><year>2012</year><volume>2012</volume><issue>205</issue><fpage>33</fpage><lpage>44</lpage><pub-id pub-id-type="doi">10.3897/zookeys.205.3148</pub-id></mixed-citation></tp:treatment-meta><tp:nomenclature><tp:taxon-name>
                        <tp:taxon-name-part taxon-name-part-type="genus">Lathrobium</tp:taxon-name-part>
                        (<tp:taxon-name-part taxon-name-part-type="subgenus">Lathrobium</tp:taxon-name-part>)
                        <tp:taxon-name-part taxon-name-part-type="species">labahense</tp:taxon-name-part>
                    <object-id xmlns:xlink="http://www.w3.org/1999/xlink" xlink:type="simple">urn:lsid:zoobank.org:act:06462E31-EB5D-4F33-849E-E224427D4CC6</object-id>
								<object-id xmlns:xlink="http://www.w3.org/1999/xlink" xlink:type="simple">http://species-id.net/wiki/Lathrobium_labahense</object-id>
								</tp:taxon-name><tp:taxon-authority>Peng, Li &amp; Zhao</tp:taxon-authority><tp:taxon-status xmlns:xlink="http://www.w3.org/1999/xlink" xlink:type="simple">sp. n.</tp:taxon-status><xref ref-type="fig" rid="F1">Figs 1C</xref><xref ref-type="fig" rid="F4">, 4</xref></tp:nomenclature><tp:treatment-sec sec-type="Type locality"><title>Type locality.</title><p>Labahe Natural Reserve, Sichuan Province, Southwest China</p></tp:treatment-sec><tp:treatment-sec sec-type="Type material (1 ♂, 1 ♀)"><p>Holotype: ♂, labeled ‘<bold>CHIN</bold><bold>A:</bold> Sichuan Prov. / Tianquan County / Labahe N. R. / <named-content xmlns:xlink="http://www.w3.org/1999/xlink" content-type="dwc:verbatimCoordinates" xlink:type="simple">30°09'N, 102°28'E</named-content> / 31.vii.2006, alt. 2,400–2,600 m / Hu &amp; Tang leg.’. Paratypes: 1♀, same label data as holotype.</p></tp:treatment-sec><tp:treatment-sec sec-type="Description"><title>Description.</title><p>Measurements and ratios:BL 7.02–7.54, FL 2.95–3.06, HL 0.85–0.94, HW 0.88–0.92, PL 1.22–1.25, PW 0.91–0.93, EL 0.78–0.81, HL/HW 0.97–1.02, HW/PW 0.97–0.99, HL/PL 0.70–0.75, PL/PW 1.34, EL/PL 0.64–0.65.</p><p>Habitus as in <xref ref-type="fig" rid="F1">Fig. 1C</xref>. Generally similar to <italic><tp:taxon-name>Lathrobium acutissimum</tp:taxon-name></italic> except for lighter coloration of legs, smaller body size, and somewhat sparser punctation on head and pronotum.</p><p>Male. Posterior margin of sternite VII (<xref ref-type="fig" rid="F4">Fig. 4A</xref>) concave and with short, darkish setae; sternite VIII (<xref ref-type="fig" rid="F4">Fig. 4B</xref>) with semicircular, symmetrical emargination and dense, long setae in shallow impression; sternite IX (<xref ref-type="fig" rid="F4">Fig. 4C</xref>) nearly symmetrical; aedeagus (<xref ref-type="fig" rid="F4">Fig. 4D, 4E</xref>) with long, ventral process and thin, dorsal sclerite.</p><p>Female. Posterior margin of tergite VIII (<xref ref-type="fig" rid="F4">Fig. 4F</xref>) weakly convex; sternite VIII (<xref ref-type="fig" rid="F4">Fig. 4G</xref>) much longer than that of male, posterior margin strongly convex; tergite IX (<xref ref-type="fig" rid="F4">Fig. 4H</xref>) not separated from tergite X (<xref ref-type="fig" rid="F4">Fig. 4H</xref>).</p><fig id="F4" position="float" orientation="portrait"><label>Figure 4.</label><caption><p><italic><tp:taxon-name>Lathrobium labahense</tp:taxon-name></italic>. <bold>A</bold> male sternite VII <bold>B</bold> male sternite VIII <bold>C</bold> male sternite IX <bold>D</bold> aedeagus in lateral view <bold>E</bold> aedeagus in ventral view <bold>F</bold> female tergite VIII<bold>G</bold> female sternite VIII <bold>H</bold> female tergites IX–X. Scales: 0.5 mm.</p></caption><graphic xmlns:xlink="http://www.w3.org/1999/xlink" xlink:href="ZooKeys-205-033-g004.jpg" position="float" orientation="portrait" xlink:type="simple"/></fig></tp:treatment-sec><tp:treatment-sec sec-type="Distribution"><title>Distribution.</title><p>Southwest China: Sichuan.</p></tp:treatment-sec><tp:treatment-sec sec-type="Etymology"><title>Etymology.</title><p>The specific epithet of this new species is derived from the type locality “Labahe”.</p></tp:treatment-sec><tp:treatment-sec sec-type="Remarks"><title>Remarks.</title><p><italic><tp:taxon-name>Lathrobium labahense</tp:taxon-name></italic> resembles <italic><tp:taxon-name>Lathrobium watanabei</tp:taxon-name></italic> Schülke, 2002 in having a similar shape of the male sternite VIII, but can be readily separated by the aedeagus with a much longer ventral process.</p></tp:treatment-sec><tp:treatment-sec><!--Section generated to contain objects referenced in tp:taxon-treatment.--><fig id="F1" position="float" orientation="portrait"><label>Figure 1.</label><caption><p>Male habitus of <italic><tp:taxon-name>Lathrobium</tp:taxon-name></italic> spp., <bold>A</bold> <italic><tp:taxon-name>Lathrobium acutissimum</tp:taxon-name></italic> <bold>B</bold> <italic><tp:taxon-name>Lathrobium hailuogouense</tp:taxon-name></italic> <bold>C</bold> <italic><tp:taxon-name>Lathrobium labahense</tp:taxon-name></italic>. Scales: 1.0 mm.</p></caption><graphic xmlns:xlink="http://www.w3.org/1999/xlink" xlink:href="ZooKeys-205-033-g001.jpg" position="float" orientation="portrait" xlink:type="simple"/></fig></tp:treatment-sec></tp:taxon-treatment>
